# Supplementary material for: Oral Administration of Zinc Sulfate with Intramuscular Foot-and-Mouth Disease Vaccine Enhances Mucosal and Systemic Immunity
Source: Vaccines (Basel). 2024 Nov 9;12(11):1268. doi: 10.3390/vaccines12111268 (PMC11598382; doi:10.3390/vaccines12111268)
Supplement: Supplementary file 1 [file vaccines-12-01268-s001.zip]

Archive with 1 entries (1 files):
- vaccines-3275840-supplementary.pdf
